# Supplementary material for: Mechanisms of the Antineoplastic Effects of New Fluoroquinolones in 2D and 3D Human Breast and Bladder Cancer Cell Lines
Source: Cancers (Basel). 2024 Jun 14;16(12):2227. doi: 10.3390/cancers16122227 (PMC11201967; doi:10.3390/cancers16122227)
Supplement: Supplementary file 1 [file cancers-16-02227-s001.zip]

Archive with 1 entries (1 files):
- supplementary figures june 6th.pptx
